# Supplementary material for: COVID-Well Study: Qualitative Evaluation of Supported Wellbeing Centres and Psychological First Aid for Healthcare Workers during the COVID-19 Pandemic
Source: Int J Environ Res Public Health. 2021 Mar 31;18(7):3626. doi: 10.3390/ijerph18073626 (PMC8036934; doi:10.3390/ijerph18073626)
Supplement: Supplementary file 1 [file ijerph-18-03626-s001.zip]

Archive with 8 entries (7 files):
- ijerph-1135653-supplementary/
- __MACOSX/._ijerph-1135653-supplementary
- ijerph-1135653-supplementary/Supplementary file 2_COVIDWell Interview Topic Guides.docx
- __MACOSX/ijerph-1135653-supplementary/._Supplementary file 2_COVIDWell Interview Topic Guides.docx
- ijerph-1135653-supplementary/Supplementary File 1 COREQ_Consolidated criteria for reporting qualitative studies .docx
- __MACOSX/ijerph-1135653-supplementary/._Supplementary File 1 COREQ_Consolidated criteria for reporting qualitative studies .docx
- ijerph-1135653-supplementary/Supplementary file 3_Analytic framework and codes.docx
- __MACOSX/ijerph-1135653-supplementary/._Supplementary file 3_Analytic framework and codes.docx
